# Supplementary material for: Global analysis of DNA methylation in early-stage liver fibrosis
Source: BMC Med Genomics. 2012 Jan 27;5:5. doi: 10.1186/1755-8794-5-5 (PMC3295686; doi:10.1186/1755-8794-5-5)
Supplement: Additional file 1 — Table of primer sets used in this study. These qPCR primer sets were used in Figures 1B, 5B and C. [file 1755-8794-5-5-S1.XLSX]

## Sheet: Sheet1
Additional file 1 - Table of primer sets used in this study
qPCR primer sets
Target gene	Sense primer, 5'→3'	Antisense primer, 3'→5'
Mouse Col1a1	AGCAGGTCCTTGGAAACCTT	AAGGAGTTTCATCTGGCCCT
Mouse aSma	CTGACAGAGGCACCACTGAA	ACGCATGATGGCATGAGGCA
Mouse Timp1	TGGGGTGTGCACAGTGTTTC	CCTGATCCGTCCACAAACAG
Mouse Spp1	GAGTTTCCAGGTTTCTGATG	TAGACTCACCGCTCTTCATG
Mouse Cyclophilin	TGCCAGGGTGGTGACTTTACA	GCCATCCAGCCATTCAGTCTTG
Rat Spp1	AGGACAAGCTAGTCCTAGAC	GTTACAGTGGTGTCTGCATG
Rat Gapdh	AGCAAGGATACTGAGAGCAA	CTCCTGTTGTTATGGGGTCT
MBP-IP primer set
Target gene	Sense primer, 5'→3'	Sense primer, 3'→5'
Mouse Spp1(a)	GAGTGCAGTCAGGGTTAACT	ACAAGGAAACCAGCAAGAGC
Bisulfite modification assay primer set
Target gene	Sense primer, 5'→3'	Sense primer, 3'→5'
Mouse Spp1(a)	GGTGTTTAGGTAGGAAGAG	TTACCAAGTCCTCTTCCCCC
(a) The primer set for SPP1 MBP-IP and Bisulfite modification assays was designated according to MBP-seq peaks.
