# Supplementary material for: Global analysis of DNA methylation in early-stage liver fibrosis
Source: BMC Med Genomics. 2012 Jan 27;5:5. doi: 10.1186/1755-8794-5-5 (PMC3295686; doi:10.1186/1755-8794-5-5)
Supplement: Additional file 3 — Statistics and annotation of MBP-seq peaks. This table was generated by Genomics Workbench, and used in Figures 2, 3, and 4A. [file 1755-8794-5-5-S3.XLSX]

## Sheet: Sheet1
Additional file 3 - Statistics and annotation of MBP-seq peaks
Control
Chr#	Fwd(a)	Rvs(b)	Length(c)	5' Gene ID	5' Gene name(d)	5' Gene distance(e)	3' Gene ID	3' Gene name (d)	3' Gene distance(f)	FDR (%)(g)	Normalized difference(g)	Wilcoxon filter p-value(g)	CpG annotaion(h)
chr1	14541146	14541657	511	NM_010164	Eya1	240866	NM_010827	Msc	201771	0.0915785	0.478261	0.000178005
chr1	58809334	58809725	391	NM_207653	Cflar		NM_009812	Casp8	42492	0.633307	0.777778	0.00273928
chr1	80759971	80760248	277	NM_175291	Dock10	4843	NM_172849	9430031J16Rik	313643	0.697482	0.714286	0.001
chr1	85158318	85158786	468	NM_213615	A530032D15Rik	51890	NM_001081746	Gm7609	37399	0.30785	0.76	0.00372562
chr1	85320115	85320547	432	NM_175219	C130026I21Rik	52974	NM_175397	Sp110	2152927	0.00111117	0.74359	0.000178005
chr1	87350628	87350806	178	NM_175219	C130026I21Rik	2083487	NM_175397	Sp110	122668	2.01684e-05	0.708333	1.78713e-05
chr1	87446398	87446665	267	NM_175219	C130026I21Rik	2179257	NM_175397	Sp110	26809	0.0877583	0.757576	0.000832979
chr1	87489189	87489388	199	NM_175219	C130026I21Rik	2222048	NM_175397	Rspo2		0.697482	0.7	0.001
chr1	87504137	87504540	403	NM_001013817	Sp140		NM_013673	Sp100	42084	3.91977e-06	0.75	4.28415e-05
chr1	90154137	90154582	445	NM_001177364	Heatr7b1		NM_198652	Hjurp	848	0.0877583	0.793103	0.00261231
chr1	102694021	102694509	488	NM_172851	Cntnap5b	311502	NR_037989		357835	0.000975565	0.571429	0.000199712
chr1	143062823	143063335	117	NR_040604		80760	NM_145991	Cdc73	2820772	0.30785	0.297297	0.00310932
chr1	163283795	163284232	437	NM_007453	Prdx6	102498	NM_009452	Tnfsf4	41336	0.179724	0.029703	8.74295e-07
chr1	170803852	170804054	202	NM_183355	Pbx1	441463	NM_023284	Nuf2	624010	0.697482	0.517241	0.00296077
chr1	173557569	173558063	494	NM_008534	Ly9	20078	NM_144539	Slamf7	4470	0.697482	0.0434783	0.000444525
chr2	23115014	23115330	316	NM_027635	4931423N10Rik		NM_008752	Nxph2	61435	0.36803	0.677419	0.00220974
chr2	24329456	24329729	273	NM_177611	Psd4	65207	NM_011040	Pax8		0.000316557	0.220513	1.88345e-05	CpG: 36
chr2	27354700	27355570	870	NM_001113574	Brd3	23507	NM_080848	Wdr5	15096	1.25401e-05	0.464286	0.000227358
chr2	32375378	32375547	169	NM_194335	Naif1	64382	NM_153560	Fam102a	15331	0.700094	0.694118	3.39448e-08
chr2	170721311	170721639	328	NM_029761	Dok5	16036	NR_040509		1060739	2.14845e-17	0.0143084	6.87024e-06
chr2	172774945	172775492	547	NM_007557	Bmp7	9151	NM_001083959	Spo11	29850	0.041272	0.73913	0.001
chr2	181653461	181653819	358	NM_001205282	Vmn2r121					0.000148887	0.64	0.000764556
chr3	8245876	8246051	409	NR_040587		291008	NR_033512	Tmem189	215082	0.377551	0.666667	0.005
chr3	8245895	8246304	175	NR_040587		290989	NR_033512	Tmem189	215335	0.00169238	0.794872	0.000962723
chr3	38052442	38052607	165	NR_040559		160792	NR_040541		49465	0.381691	0.76	0.00289362
chr3	45522259	45522401	142	NR_040594		279028	NM_001101479	Pabpc4l	723717	0.512003	0.777778	0.00435596
chr3	72061200	72061441	241	NR_040556		1449987	NM_001081137	Sis	631040	0.0733944	0.561905	2.80096e-08
chr3	87601780	87602148	368	NM_011832	Insrr		NM_001025571	Sh2d2a	48528	3.12749e-12	0.377049	0.00473573
chr3	93325511	93325961	450	NM_016740	S100a11		NM_009112	S100a10	33077	1.46205e-06	0.340369	0.000194523
chr3	99003150	99003301	151	NM_027462	Wars2		NM_009323	Raet1d	54381	0.381691	0.448276	0.00270696
chr3	106871343	106871493	150	NR_033498	AI504432	14103	NM_008417	Kcna2	32991	0.00609549	0.789474	0.00116662
chr3	113365707	113366257	550	NM_026043	Rnpc3	32640	NM_007729	Col11a1	367200	7.98093e-06	0.0710383	3.89321e-05
chr4	44267521	44268180	659	NR_039565		33382	NM_010790	Melk	45608	0.100759	0.466667	1.83751e-05
chr4	79024182	79024318	136	NM_011211	Ptprd	2783979	NM_031202	Sfi1	1455815	2.41381e-08	0.789474	3.46918e-05
chr4	89518336	89518755	419	NM_175647	Dmrta1	156879	NM_153102	Zfp352	366755	0.623709	0.357143	0.000449357
chr4	100399248	100399552	304	NM_001033773	Ube2u	176498	NM_198037	Cachd1	49731	2.9328e-118	0.514461	2.34619e-09
chr4	117464735	117464941	206	NM_029416	Klf17	26464	NM_008135	Slc6a9	42921	1.79492e-05	0.652174	0.000476971
chr4	125484131	125484571	440	NM_001081097	Grik3	92714	NR_015560	2610028E06Rik	80523	0.00169238	0.74359	0.000178005
chr4	138055216	138055579	363	NM_025451	Camk2n1	39175	NM_029401	Vwa5b1	69304	0.251065	0.654135	2.72976e-10
chr4	141864860	141865538	678	NM_001109685	9030409G11Rik	69544	NM_001081355	Prdm2	831755	0.981425	0.714286	0.00126367
chr4	147797153	147797748	595	NM_001083342	Ptchd2	135079	NM_027873	Ubiad1	10857	0.100759	0.75	0.00261889
chr5	14028365	14029063	698	NM_011348	Sema3e		NM_001110796	Pclo	485854	0.717989	0.333333	4.44247e-05
chr5	14972693	14973057	364	NR_001584			NM_182957	Gm17019	55892	1.18985e-45	0.213622	0.00403171
chr5	15149558	15149723	214	NM_025759	Speer4d	55896	NR_001585	BC067068	735	0.00225991	0.224138	0.000960983
chr5	16135815	16136115	300	NM_010427	Hgf	10558	NM_027609	Speer4f	845824	0.0675893	0.230769	0.000363714
chr5	33076649	33076830	181	NM_009535	Yes1	87210	NM_177298	Pisd	2131	0.833717	0.275362	0.000243085
chr5	50691309	50691895	586	NR_040696		143978	NM_008904	Ppargc1a	1153592	0.00733538	0.777778	0.000637498
chr5	80242977	80243173	196	NR_027806	Pea15b	2302204	NM_198702	Lphn3	1207444	0.139133	0.037037	4.25099e-05
chr5	89145730	89145858	128	NM_178700	Grsf1	40534	NM_026735	Mobkl1a	4037	0.812754	0.62963	0.000298435
chr5	104846058	104846328	270	NM_053172	Mepe	78428	NM_001204201	Spp1	17801	7.27796e-08	0.202614	0.00113739
chr6	9142312	9142661	349	NM_008751	Nxph1		NR_033776		1778806	0.138436	0.565217	0.00143456
chr6	31165948	31166157	209	NR_029532	BC025920	152855	NR_040257		4193	0.424045	0.76	0.00289362	CpG: 97
chr6	39607091	39607727	636	NM_026612	Ndufb2	57621	NM_139294	Braf		0.0340508	0.470588	5.62726e-06
chr6	47608964	47609248	284	NM_007971	Ezh2	63935	NR_002841			0.277621	0.122807	0.00398334
chr6	47713127	47713433	306	NR_002841		10203	NM_009787	Pdia4	32706	0.0188703	0.296296	0.00135987	CpG: 69
chr6	65182352	65182911	559	NM_019455	Hpgds	87628	NM_175524	C130060K24Rik	148376	0.336366	0.571429	0.00025894
chr6	91379440	91380072	632	NM_009527	Wnt7a	18077	NR_038153		10908	0.0777567	0.733333	0.000755761
chr6	126300955	126301145	190	NM_008742	Ntf3	184193	NM_145983	Kcna5	181423	0.235917	0.8	0.000105555
chr7	61750002	61750634	632	NM_001195601		2478916	NM_178705	Luzp2	339980	0.129945	0.470588	5.62726e-06
chr8	19759328	19760030	702	NM_001039553	4930467E23Rik	5726	NR_030708	6820431F20Rik	103833	0.718324	0.5625	0.000289132
chr8	19976000	19976229	229	NM_001039553	4930467E23Rik	222398	NR_030708			7.34439e-09	0.367347	1.96428e-08
chr8	20023799	20024334	163	NR_028428	Mir29b-1	5495	NM_001177471	Gm15056	2014246	0.178441	0.0666667	0.00371394
chr8	20025887	20026050	535	NR_028428	2610005L07Rik	3407	NM_001177471	Gm15056	2015962	0.299306	0.428571	0.00220067
chr8	56206858	56206958	100	NM_153581	Gpm6a	60627	NM_175939	Sp110	2142750	0.0463536	0.333333	0.000338335
chr8	124182629	124183185	556	NM_080855	Zcchc14	6796	NM_020605	Jph3	71273	0.461884	0.432584	3.16467e-05
chr9	13422774	13423072	298	NR_028271	Phxr4	186814	NM_001013813	Maml2	1360	0.514816	0.785714	0.00267284
chr9	33458067	33458443	376	NM_011808	Ets1	892662	NR_040744		391512	0.124212	0.214286	5.78913e-10
chr9	45226640	45227185	545	NM_007503		8279	NR_040732			3.10106e-16	0.0337079	3.9548e-05
chr9	88211799	88212193	394	NM_023814	Tbx18	585704	NM_011851	Nt5e	10253	0.840185	0.785714	0.0041837
chr9	110463898	110464510	612	NM_001081340	Setd2		NM_026012	Nradd	59128	0.514816	0.703704	0.000845868
chr10	7235089	7236383	1294	NM_001204916	H60c	144756	NM_172784	Lrp11	73214	0.145857	0.785714	0.00012184
chr10	7235244	7236262	1018	NM_001204916	H60c	144911	NM_172784	Fermt2	73335	1.29968e-24	0.205128	0.000309912
chr10	21862347	21862551	204	NM_053264	4930444G20Rik	74462	NM_009016	Raet1d	15863	7.44102e-13	0.334746	0.00213553
chr10	21862386	21862563	177	NM_053264	4930444G20Rik	74501	NM_009016	Raet1d	15851	0.0228936	0.8	0.000647431
chr10	57694161	57694603	442	NM_020561	Smpdl3a	162525	NR_033485	Gm10807		0.624707	0.46	0.000350747
chr10	57701271	57701601	330	NM_001034869	Gm4981	1863	NM_027375	Dtwd1	16672	0.00427013	0.631579	0.00175972
chr10	60836807	60837198	391	NM_011073	Prf1	69796	NM_013753	X99384		1.27021	0.454545	0.000610757
chr10	62813321	62813528	207	NM_001159589	Sirt1	11538	NR_033911	Dnajc12	31662	1.14091e-71	0.10255	3.53871e-09
chr10	73758891	73759284	393	NM_001142760	Pcdh15		NM_001163534	Rtdr1	660937	5.74752e-47	0.346896	0.002515
chr10	81077018	81077201	183	NR_030677	Smok4a	4437	NM_001163430	Sirt6	7329	0.089699	0.677419	0.000240554
chr10	84488957	84489057	100	NM_001013441	Ric8b	9765	NM_010214	Fhit	70706	0.121092	0.666667	0.000841501
chr10	97744542	97745223	681	NM_025724	4921510H08Rik	586982	NM_026482	Atp2b1	632562	3.97272e-05	0.713376	0.00101479
chr10	105167215	105167336	121	NR_038032	Gm15663	146289	NM_207522	Lrfn5	32904	0.741255	0.769231	0.00281251
chr11	3028183	3028863	680	NR_003518			NM_030207	Prelid2	2989	0.791066	0.777778	0.00273928
chr11	3062584	3067072	4488	NR_003518		30639	NM_030207	Sfi1		0.0325325	0.657143	7.00798e-05
chr11	16783459	16784081	622	NM_207655	Egfr		NR_015469	2810442I21Rik	52644	0.633307	0.615385	0.00031815
chr11	21377727	21378371	644	NR_035454	Mir1933	133049	NR_028259	4932414J04Rik	16361	0.513871	0.76	0.00289362
chr11	42610654	42611283	629	NM_008070	Gabrb2	164561	NM_176999	Atp10b	352095	0.0301799	0.519774	1.76607e-08
chr11	46607467	46607854	387	NM_134248	Havcr1	14387	NM_178759	Timd4	16446	6.25642e-24	0.0627212	9.89876e-09
chr11	53953775	53953954	179	NM_011031	P4ha2	8606	NM_009969	Csf2	106817	0.34997	0.769231	0.00281251
chr11	69689686	69690273	587	NM_031880	Tnk1	17454	NM_001195710			1.1368e-11	0.214953	0.000711785
chr11	107060342	107060814	472	NM_001002764	Smg6	32082392	NR_030454	Sumo2		0.00177092	0.101695	1.76837e-06
chr11	107060707	107060814	107	NM_001002764	Smg6	32082757	NR_030454	Sumo2		0.633307	0.769231	0.00281251
chr12	25112853	25112996	143	NR_015504	2410018L13Rik	2065910	NM_020614	Taf1b	70449	0.0777567	0.459459	0.0010422
chr12	54948297	54948852	555	NM_013780	Npas3		NM_028133	Gcc2	331115	0.554395	0.764706	1.22046e-08
chr12	55741805	55742148	343	NR_033689		249500	NM_134054	1110002B05Rik	4212	4.60477e-07	0.741935	0.00081718
chr13	19073943	19074535	592	NM_175007	Amph		NM_024270	Stard3nl	375009	0.662852	0.547826	0.00318624
chr13	34930766	34931305	539	NM_138746	Fam50b	91275	NM_013830	Prpf4b	36057	0.960127	0.75	0.0029839
chr13	44206098	44206508	410	NM_009856	Cd83	307597	NM_001205044	Jarid2	619634	0.425077	0.724138	0.00097077
chr13	55687355	55687721	366	NM_145382	Fam193b	14874	NM_026211	Tmed9	6774	0.425077	0.8	0.00476573
chr13	83734544	83734832	288	NM_025282	Mef2c		NR_015561		132878	0.960127	0.354839	0.00388117
chr14	11728005	11728269	264	NM_028934	4930452B06Rik	2229201	NM_010210	Csf2		0.58991	0.8	1.08077e-08
chr14	45290354	45290899	545	NM_198677	BC061237	164338	NM_001162954	Gm8267	45942	0.686251	0.16129	0.00455087
chr14	46039615	46039977	362	NM_019425	Gnpnat1	31144	NM_146054	Krba1	38489	0.102628	0.426471	3.63349e-05
chr14	57745384	57745640	256	NM_008128	Gjb6	1326	NM_001010937	Gjb6		0.0073547	0.657143	7.00798e-05
chr14	61741312	61741833	521	NM_013869	Tnfrsf19	75620	NM_172809	Sacs	15460	9.60419e-11	0.69697	2.75769e-07
chr15	42631299	42631762	463	NM_009640	Angpt1	122958	NM_172815	Lrp11	220578	0.707296	0.791304	1.72833e-08
chr15	48219021	48219654	633	NR_040451		1891296	NM_001081391	Csmd3		0.534954	0.733333	0.000755761
chr15	70736621	70736815	194	NM_010158	Khdrbs3	1812673	NM_177819	Fam135b	539292	7.63617e-09	0.764706	0.000789507
chr15	74916934	74917095	161	NM_010741	Ly6c1	37674	NM_001099217	Ly6c2	21495	1.04556e-77	0.0226757	3.17183e-05
chr16	68826737	68827374	637	NR_040512		2161866	NM_173069	Speer2	1029744	0.010695	0.794872	0.000596873
chr17	13745230	13745470	240	NR_030763		23930	NM_022311	Tcte2	107972	0.000121761	0.695652	8.97498e-05
chr17	13745230	13745490	260	NR_030763	Smok4a	23930	NM_022311	Pappa	107952	0.158516	0.6	0.00278023
chr17	32475493	32475910	417	NM_019774	Akap8	17395	NM_017476	Akap8l		0.925296	0.69697	0.000220146
chr17	43252347	43252481	134	NM_178589	Tnfrsf21	26210	NM_133776	Gpr110	154814	3.57664e-05	0.684211	4.92022e-06
chr17	69893063	69893355	292	NM_001145192	A330050F15Rik	54490	NM_027712	Dlgap1	880776	0.0309404	0.8	0.00388956
chr17	72268318	72268642	324	NM_030179	Clip4	60627	NM_007439	Alk		0.240401	0.542857	1.31493e-05
chr17	85924634	85925032	398	NM_028576	1700106N22Rik	66714	NR_038085	Six3os1	76239	0.00185347	0.787234	0.000145691
chr18	10684232	10684370	138	NM_009226	Snrpd1	56004	NM_134130	Abhd3		0.00586943	0.761905	0.00016368
chr18	40467726	40467889	163	NM_026135	Kctd16		NM_029942	Prelid2	1567460	6.303e-08	0.0985915	1.22246e-10
chr18	57524336	57524548	212	NM_028447	Prrc1		NM_001134697	Ctxn3	103591	0.00239659	0.652174	0.00225509
chr18	58661708	58661959	251	NM_010181	Fbn2	292128	NM_001081072	Slc27a6	53934	0.509059	0.705882	0.000855161
chr18	62403394	62403710	316	NM_007420	Adrb2	63781	NM_008313	Htr4	80147	0.703487	0.548387	7.85261e-05
chr18	68678742	68679055	313	NM_008560	Mc2r	89829	NR_038051	4930546C10Rik	370085	0.312508	0.757576	0.000688893
chr18	83239013	83239253	240	NR_033307		149061	NM_001081300	Tshz1	941765	0.502693	0.69697	0.000220146
CCl4
Chr#	Fwd(a)	Rvs(b)	Length(c)	5' Gene ID	5' Gene name(d)	5' Gene distance(e)	3' Gene ID	3' Gene name (d)	3' Gene distance(f)	FDR (%)(g)	Normalized difference(g)	Wilcoxon filter p-value(g)	CpG annotaion(h)
chr1	68103029	68103297	268	NM_001080809	Cps1	826007	NM_010154	Erbb4		0.545451	0.391304	0.00250614
chr1	69017233	69017553	320	NM_001080809	Cps1	1740211	NM_010154	Erbb4		9.8636e-168	0.324744	3.5379e-05
chr1	85082304	85082739	435	NM_027921	Slc16a14	150646	NM_213615	A530032D15Rik	1974	0.347978	0.0666667	0.000845868
chr1	85086445	85086953	508	NM_027921	Slc16a14	154787	NM_213615	A530032D15Rik		0.296792	0.5	0.001
chr1	85253813	85254022	209	NM_001081746	Gm7609	43476	NM_001037909	C130026I21Rik		0.159012	0.76	0.00289362
chr1	85320033	85320546	513	NM_175219	C130026I21Rik	52892	NM_175397	Sp110	2152928	0.347978	0.030303	4.31155e-05
chr1	87350449	87350591	142	NM_175219	C130026I21Rik	2083308	NM_175397	Sp110	122883	0.376704	0.675676	0.000168686
chr1	87486935	87487359	424	NM_175219	C130026I21Rik	2219794	NM_175397	Sp110		0.0337421	0.0625	0.000362738
chr1	87488371	87488680	309	NM_175219	C130026I21Rik	2221230	NM_175397	Sp110		0.0337421	0.217391	0.000265437
chr1	134671394	134671654	260	NM_182716	Nfasc	33020	NM_010732	Lrrn2	105277	0.0251838	0.761905	0.000254371
chr1	150203114	150203526	412	NM_001145807	Fam5c	1453512	NM_008869	Pla2g4a	1473225	0.411459	0.122807	0.000946713
chr1	192307007	192307300	293	NM_008937	Prox1	312448	NM_178775	Rps6kc1	289457	0.296792	0.333333	0.00288676
chr2	27356939	27357077	138	NM_001113574	Brd3	25746	NM_080848	Wdr5	13589	6.35841e-05	0.28125	0.00221682
chr2	98505342	98506442	1100	NM_178725	Lrrc4c	1033521	NM_026592	Speer4d	2894495	0.0252162	0.333333	2.16783e-06
chr3	8245849	8246364	515	NR_040587		290962	NR_033512	Tmem189	215022	0.57426	0.777778	0.00273928
chr3	121163629	121164102	473	NM_028044	Cnn3	2506	NM_145394	Slc44a3		0.134647	0.8	0.00476573
chr3	137367973	137368185	212	NM_030143	Ddit4l	76677	NM_016750	Csf2	159377	1.67062e-05	0.243697	5.13586e-06
chr4	6910139	6910264	125	NM_010945	Nsmaf	528721	NM_145711	Tox		0.413047	0.75	0.0029839
chr4	39817068	39817592	524	NM_001081095	1700009N14Rik	418257	NM_007386	Aco1	272705	0.00311208	0.8	0.00476573
chr4	148035415	148035673	258	NM_001085505	Gm572		NM_027195	Casz1	142827	0.574053	0.777778	0.00126303
chr5	14947159	14947433	274	NR_001584			NM_182957	Gm17019	81516	0.406578	0.73913	0.001
chr5	15023583	15023721	138	NR_001584		45042	NM_182957	Gm17019	5228	1.6754	0.22449	4.07821e-05
chr5	15051948	15052344	396	NM_182957	Gm17019	18941	NM_025759	Ccnh	72572	0.235419	0.40625	0.0013935
chr5	15052536	15053001	465	NM_182957	Gm17019	19529	NM_025759	Speer4d	71915	0.349547	0.0769231	0.00273928
chr5	15180345	15180675	330	NM_025759	Speer4d	50663	NR_001585	Speer7-ps1	5852	0.0970019	0.0588235	0.00300709
chr5	15185590	15185953	363	NM_025759	Speer4d	55908	NR_001585	Speer7-ps1	574	0.00392652	0.555556	0.000669086
chr5	15186466	15186629	163	NM_025759	Speer4d	56784	NR_001585	Speer7-ps1		4.2922	0.473684	0.000730378
chr5	15195043	15195525	482	NR_001585	Speer7-ps1		NM_001110843	Cacna2d1	244983	0.00130436	0.345455	4.23667e-06
chr5	15196399	15196553	154	NR_001585	Speer7-ps1		NM_001110843	Cacna2d1	243955	0.406578	0.0857143	0.000197708
chr5	15196435	15196555	120	NR_001585	Speer7-ps1		NM_001110843	Cacna2d1	243953	0.235419	0.0153846	3.705e-05
chr5	15210453	15210770	317	NR_001585	Speer7-ps1		NM_001110843	Cacna2d1	229738	1.14495e-06	0.133333	0.000555038
chr5	15210621	15211423	802	NR_001585	Speer7-ps1		NM_001110843	Cacna2d1	229085	9.49749e-12	0.109948	0.000456719
chr5	110601430	110601562	132	NM_172717	Chfr	439	NR_040430			0.159012	0.172414	0.00394379
chr6	47711464	47711795	331	NR_002841		8540	NM_009787	Pdia4	34344	0.00435484	0.642857	0.000665529
chr6	47713124	47713421	297	NR_002841		10200	NM_009787	Raet1d	32718	0.650737	0.375	0.00194739	CpG: 69
chr6	47715082	47715303	221	NR_002841		12158	NM_009787	Pdia4	30836	0.0796914	0.08	0.00123561
chr6	47717459	47717715	256	NR_002841		14535	NM_009787	Pdia4	28424	0.122597	0.222222	0.00428877	CpG: 65
chr6	86083520	86083920	400	NM_013458	Add2	13971	NM_031199	Tgfa	61324	3.153e-23	0.324201	0.00131614
chr6	134940372	134940561	189	NM_001109914	Apold1	3518	NM_026360	Ddx47	21068	0.258137	0.5	0.001
chr7	72538233	72538744	511	NM_009386	Tjp1	22103	NM_172310	Tarsl2	251039	3.30245	0.8	0.005
chr8	19928659	19928901	242	NM_001039553	4930467E23Rik	175057	NR_030708	6820431F20Rik		5.11218	0.391304	0.00203259
chr8	56208455	56208867	412	NM_153581	Gpm6a	62224	NM_175939	Adam29	2140841	0.144084	0.454545	0.0015845
chr8	69897956	69898251	295	NM_001163564	Naf1	483493	NM_008673	Nat1	116405	0.00025964	0.122807	0.0011851
chr8	126484818	126485481	663	NM_172288	Nup133	11653	NM_019552	Abcb10		3.39691	0.297297	0.00154458
chr9	105623720	105624259	539	NM_001081309	Pik3r4	33735	NM_001102607	Col6a6		0.0363021	0.0243902	0.00308495
chr10	6625397	6625604	207	NM_001159942	Plekhg1	19233	NM_027391	Iyd	166059	0.0368761	0.73913	0.001
chr10	7235112	7236293	1181	NM_001204916	H60c	144779	NM_172784	Lrp11	73304	0.0437442	0.538462	0.00370587
chr10	7235204	7236393	1189	NM_001204916	H60c	144871	NM_172784	Lrp11	73204	1.35811e-11	0.162393	0.000148111
chr10	12142836	12143065	229	NM_010146	Epm2a	965561	NM_011682	Utrn		6.58264e-16	0.152174	1.71575e-08
chr10	21862268	21862553	285	NM_053264	4930444G20Rik	74383	NM_009016	Raet1d	15861	7.03895	0.454545	0.00381644
chr10	21862322	21862569	247	NM_053264	4930444G20Rik	74437	NM_009016	Raet1d	15845	0.108963	0.73913	0.004
chr10	42383845	42384332	487	NM_152229	Nr2e1	80451	NM_172416	Ostm1	14389	1.36346e-79	0.243986	5.96121e-06
chr10	80640947	80641493	546	NM_007907	Eef2		NR_028549	Snord37	212	3.30838e-47	0.00787402	0.000318403
chr10	114154117	114154607	490	NM_001033474	Atxn7l3b	1788035	NM_146241	Trhde		1.02681e-08	0.137931	9.4026e-06
chr11	3025820	3026032	212	NR_003518			NM_030207	Prelid2	5820	3.1709e-165	0.277467	1.41553e-14
chr11	3037515	3038641	1126	NR_003518		5570	NM_030207	Sfi1		0.00655258	0.703704	0.000845868
chr11	3060001	3060238	237	NR_003518		28056	NM_030207	Sfi1		0.204471	0.565217	0.000295815
chr11	3065019	3065826	807	NR_003518		33074	NM_030207	Sfi1		2.39309e-08	0.0788721	1.32478e-06
chr11	3067246	3067471	225	NR_003518		35301	NM_030207	Sfi1		2.46364e-05	0.0318302	0.00140895
chr11	3088955	3089353	398	NR_003518		57010	NM_030207	Sfi1		2.82349e-05	0.278008	0.00155374
chr11	3097125	3097752	627	NM_030207	Sfi1	3659	NM_001166548	Eif4enif1	4603	0.00621131	0.129412	0.000171157
chr11	3099033	3099296	263	NM_030207	Sfi1	5567	NM_001166548	Eif4enif1	3059	0.000720927	0.363636	0.00220436
chr11	6098140	6098322	182	NM_007595	Camk2b	132389	NM_173748	Nudcd3		0.0513801	0.0877193	0.00217317
chr11	107060341	107060808	467	NM_001002764	Smg6	32082391	NR_030454	Sumo2		1.27071e-06	0.0693069	0.00046835
chr11	107060461	107060814	353	NM_001002764	Smg6	32082511	NR_030454	Sumo2		1.24915e-09	0.795455	5.93118e-05
chr13	45132011	45132308	297	NM_025772	Dtnbp1	34546	NM_153789	Mylip	352802	0.0213099	0.230769	0.000163764
chr13	100908994	100909111	117	NM_011420	Smn1	1341	NM_001126182	Naip2	4906	1.45857e-93	0.215116	1.54508e-07
chr15	41764077	41764614	537	NM_175456	Abra	62811	NM_009640	Angpt1	491656	0.14351	0.478261	0.000178005
chr16	36229049	36229249	200	NM_029733	2010005H15Rik		NM_001082543	Stfa1	47984	0.556067	0.666667	0
chr16	69865427	69865751	324	NM_173069	Speer2	1438	NM_028803	Gbe1	448580	0.367741	0.538462	0.0005075
chr17	3081743	3081888	145				NR_003519	Pisd-ps2		0.47797	0.435897	4.2054e-05
chr17	3082026	3082537	511				NR_003519	Pisd-ps2		8.988e-230	0.341437	1.9793e-08
chr17	4626338	4626464	126	NM_198958	Nox3	930077	NM_001085355	Arid1b	368609	0.0219861	0.277567	0.00236359
chr17	13745222	13745486	264	NR_030763	Smok4a	23922	NM_022311	Pappa	107956	0.0270237	0.619048	0.000388765
chr17	13745228	13745474	246	NR_030763	Smok4a	23928	NM_022311	Tcte2	107968	2.58054e-07	0.139535	0.00181355
chr17	72814360	72814920	560	NM_030179	Clip4	606669	NM_007439	Alk		0.488702	0.658537	0.00161438
chr18	3005374	3005495	121				NM_001167539	Vmn1r238	116996	0.0189031	0.719298	0.00359472
chr18	7320914	7321371	457	NM_001081393	Armc4	23015	NM_001081287	Mpp7	26588	0.0258701	0.121951	0.00398539
chr18	12592275	12592408	133	NM_010680	Lama3		NM_028341	Lmbrd1	209633	0.136501	0.25	0.00014729
chr18	40467739	40467890	151	NM_026135	Kctd16		NM_029942	Prelid2	1567459	0.324832	0.217391	0.000725139
chr18	58482286	58482532	246	NM_010181	Fbn2	112706	NM_001081072	Slc27a6	233361	0.604609	0.619048	0.002
chr18	65564542	65564691	149	NM_001037294	Alpk2	11000	NM_172833	Malt1	25959	1.39432e-05	0.275862	0.000507359
chr18	79562535	79562915	380	NM_053099	Setbp1	256405	NM_053117	Pard6g	680718	0.139396	0.473684	0.000596873
chr19	6578697	6579182	485	NM_009203	Slc22a12	35627	NM_019924	Rps6ka4	324391	7.62291	0.578947	0.001
chr19	27571931	27572229	298	NR_033744		2535825	NR_034047	SNORA19		0.813846	0.28	2.28891e-05
chr19	41547300	41547783	483	NR_033744		16511194	NR_034047	SNORA19		0.0574157	0.538462	0.000130365
chr19	42256767	42257254	487	NR_033744		17220661	NR_034047	SNORA19		0.121758	0.75	0.0029839
chr19	48126128	48126492	364	NR_033744		23090022	NR_034047	SNORA19		0.121758	0.647059	0.001
chr19	56571498	56571828	330	NR_033744		31535392	NR_034047	SNORA19		0.60023	0.7	0.001
(a and b) The forward and reverse position of the peak.
(c)The length of the peak.
(d)The gene name annotated by the gene ID. This annotation was performed using the Bio-Mart website.
(e and f) The distance from the annotated gene upstream, based on the transcription start site of the gene in (d).
(g) These statistic values for each peak is calculated by Genomics Workbench.
(h) CpG island annotated by Genomics Workbench.
